# Supplementary material for: Analysis of Brain, Blood, and Testis Phenotypes Lacking the Vps13a Gene in C57BL/6N Mice
Source: Int J Mol Sci. 2024 Jul 16;25(14):7776. doi: 10.3390/ijms25147776 (PMC11277237; doi:10.3390/ijms25147776)
Supplement: Supplementary file 1 [file ijms-25-07776-s001.zip]

Archive with 1 entries (1 files):
- ijms-3075664-Supplementary.pdf
